# Supplementary material for: The genomic analysis of current-day North African populations reveals the existence of trans-Saharan migrations with different origins and dates
Source: Hum Genet. 2022 Nov 28;142(2):305–20. doi: 10.1007/s00439-022-02503-3 (PMC9918576; doi:10.1007/s00439-022-02503-3)
Supplement: Supplementary file 2 — Supplementary file2 (XLSX 24 KB) [file 439_2022_2503_MOESM2_ESM.xlsx]

## Sheet: Title page
The genomic analysis of current-day North African populations reveals the existence of trans-Saharan migrations with different origins and dates.
Human Genetics
Marcel Lucas-Sánchez1 (ORCID: 0000-0001-6741-3959), Karima Fadhlaoui-Zid2,3 (ORCID: 0000-0002-8980-9716), David Comas1,* (ORCID: 0000-0002-5075-0956)
1 Institut de Biologia Evolutiva (CSIC-Universitat Pompeu Fabra), Departament de Medicina i Ciències de la Vida, Universitat Pompeu Fabra, Barcelona, Spain
2 Laboratory of Genetics, Immunology, and Human Pathologies, Faculty of Science of Tunis,
University of Tunis El Manar, Tunis, Tunisia
3 College of Science, Department of Biology, Taibah University, Al Madinah Al Monawarah,
Saudi Arabia
* Correspondence author – e-mail: david.comas@upf.edu

## Sheet: Sup.Table 1. ASPCA distances
Supplementary Table 1. Mean euclidean distance and standard deviation between North African haplotypes with >50% of sub-Saharan-like ancestry and sub-Saharan African populations in ASPCA in Figure 2.
Each column starting with the second refears to one haplotype, and each two consecutive columns make one individual. Values represent the mean distance between one haplotype and each of the haplotypes for the given population in the ASPCA. Highlighted are the values for the closest sub-Saharan African population or populations to each North African haplotype.
Population	Moroccan haplotypes with >50% of sub-Saharan-like ancestry								Tunisian haplotypes with >50% of sub-Saharan-like ancestry
	MOU13.1	MOU13	MOU 20.1	MOU20	MOU3.1	MOU3	MOU7.1	MOU7	10T.1	10T	16T.1	16T	17T.1	17T	37T.1	37T	64T.1	64T
BantuHerero	8.105 ± 0.433013	10.327 ± 0.433013	10.297 ± 0.433013	10.337 ± 0.433013	9.960 ± 0.5	9.372 ± 0.433013	9.755 ± 0.829156	9.637 ± 0.707107	13.055 ± 0.829156	12.687 ± 0.829156	9.522 ± 0.707107	10.407 ± 0.829156	13.242 ± 0.829156	13.155 ± 0.829156	10.265 ± 0.433013	9.625 ± 0.829156	14.245 ± 0.829156	17.875 ± 0.5
BantuKenya	9.464 ± 0.912871	10.244 ± 0.924211	8.975 ± 0.866025	9.271 ± 0.924211	9.564 ± 0.862007	7.636 ± 0.799305	7.980 ± 0.866025	9.705 ± 0.829156	4.742 ± 0.799305	5.298 ± 0.759203	4.990 ± 0.759203	5.293 ± 0.595119	4.618 ± 0.759203	4.390 ± 0.897527	9.933 ± 0.942809	8.096 ± 0.849837	5.310 ± 0.897527	8.668 ± 1.08972
BantuSA	11.850 ± 3.46185	14.050 ± 3.53553	13.951 ± 3.27872	14.012 ± 3.27872	13.666 ± 3.37037	12.960 ± 3	13.351 ± 3.19179	13.356 ± 3.40725	15.576 ± 1.92029	15.487 ± 2.23607	12.737 ± 2.54644	13.582 ± 2.36841	15.633 ± 1.92029	15.476 ± 1.65831	13.980 ± 3.46185	13.242 ± 3.12	16.460 ± 1.5	19.735 ± 1.39194
BantuTswana	16.097 ± 3.26917	18.257 ± 3.26917	17.995 ± 3.5	18.097 ± 3.26917	17.817 ± 3.5	16.877 ± 3.5	17.290 ± 3.26917	17.547 ± 3.26917	18.200 ± 2.77263	18.425 ± 3	16.132 ± 3.26917	16.942 ± 3.04138	18.122 ± 2.77263	17.890 ± 3.04138	18.155 ± 3.26917	17.212 ± 3.26917	18.765 ± 2.86138	21.637 ± 2.54951
Biaka	49.906 ± 1.59197	52.147 ± 1.60935	52.036 ± 1.65756	52.112 ± 1.65662	51.770 ± 1.61555	50.962 ± 1.65812	51.373 ± 1.62711	51.454 ± 1.60449	51.477 ± 1.63535	52.032 ± 1.64298	50.154 ± 1.64146	50.929 ± 1.64146	51.229 ± 1.70276	50.920 ± 1.64146	52.086 ± 1.65662	51.281 ± 1.6	51.549 ± 1.64905	53.432 ± 1.67332
Datog	45.281 ± 1.21335	44.831 ± 1.24722	43.306 ± 1.21335	43.631 ± 1.21335	44.265 ± 0.942809	42.501 ± 1.1547	42.590 ± 1.21335	44.663 ± 1.21335	35.086 ± 0.942809	36.393 ± 1.1547	39.783 ± 1.21335	39.243 ± 0.942809	34.550 ± 1.21335	34.416 ± 1.1547	44.491 ± 1.1547	42.815 ± 1.21335	33.338 ± 1.21335	29.576 ± 1.21335
Dinka	29.616 ± 1.39194	29.281 ± 1.19896	27.751 ± 1.39194	28.078 ± 1.41421	28.692 ± 1.39194	26.878 ± 1.41421	26.990 ± 1.41421	29.070 ± 1.21835	19.446 ± 1.26861	20.803 ± 1.39194	24.111 ± 1.21835	23.605 ± 1.39194	18.888 ± 1.41421	18.737 ± 1.39194	28.936 ± 1.41421	27.208 ± 1.21835	17.677 ± 1.39194	13.997 ± 1.41421
Esan	6.741 ± 0.901388	7.550 ± 0.780625	8.962 ± 0.992157	8.675 ± 0.780625	7.977 ± 0.992157	9.552 ± 0.780625	9.518 ± 0.780625	7.520 ± 0.780625	16.914 ± 0.901388	15.648 ± 0.881671	12.230 ± 0.829156	12.766 ± 0.901388	17.455 ± 0.826797	17.605 ± 0.881671	7.852 ± 0.881671	9.285 ± 0.856957	18.667 ± 0.881671	22.431 ± 0.826797
Gambian	2.247 ± 1.06719	3.323 ± 1.11492	4.488 ± 1.08012	4.250 ± 1.11492	3.545 ± 1.08012	4.924 ± 1.16369	4.918 ± 1.17851	3.060 ± 1.44097	12.253 ± 1.06719	10.990 ± 1.31233	7.594 ± 1.18732	8.113 ± 1.17851	12.800 ± 1.16369	12.958 ± 1.0274	3.535 ± 1.11492	4.684 ± 1.03749	14.010 ± 1.03749	17.765 ± 1.16369
Hadza	68.822 ± 4.18143	68.828 ± 4.18143	67.305 ± 4.42825	67.638 ± 4.28478	68.198 ± 4.43706	66.287 ± 4.42825	66.461 ± 4.1833	68.525 ± 4.1833	58.917 ± 4.18143	60.385 ± 4.1833	63.387 ± 4.1833	63.020 ± 4.272	58.302 ± 4.42825	58.078 ± 4.35711	68.481 ± 4.1833	66.666 ± 4.28478	57.125 ± 4.35711	53.695 ± 4.11552
Igbo	6.145 ± 0.829156	7.680 ± 1.22474	8.830 ± 1.08972	8.607 ± 1.22474	7.902 ± 0.866025	9.037 ± 0.829156	9.125 ± 0.829156	7.405 ± 1.22474	16.027 ± 1.11803	14.922 ± 1.11803	11.337 ± 1.22474	12.010 ± 1.11803	16.502 ± 1.22474	16.602 ± 1.22474	7.907 ± 0.866025	8.885 ± 1.08972	17.710 ± 1.29904	21.535 ± 1.22474
Kikuyu	25.548 ± 1.61536	25.272 ± 1.19896	23.738 ± 1.56125	24.070 ± 1.41421	24.670 ± 1.61536	22.833 ± 1.40868	22.958 ± 1.40868	25.038 ± 1.40868	15.395 ± 1.41421	16.782 ± 1.56125	20.041 ± 1.41421	19.556 ± 1.61536	14.823 ± 1.40868	14.660 ± 1.61536	24.926 ± 1.40868	23.176 ± 1.19896	13.616 ± 1.61536	9.996 ± 1.40868
Kongo	6.210 ± 0.5	8.460 ± 0	8.930 ± 0.5	8.860 ± 0.5	8.300 ± 0.5	8.430 ± 0	8.715 ± 0.5	7.860 ± 0.5	13.985 ± 0.5	13.240 ± 0.5	9.670 ± 0	10.515 ± 0	14.325 ± 0	14.330 ± 0	8.510 ± 0	8.520 ± 0	15.460 ± 0	19.270 ± 0
Lemande	4.855 ± 0.433013	6.847 ± 0.433013	7.660 ± 0.433013	7.510 ± 0.433013	6.865 ± 0.433013	7.522 ± 0.707107	7.702 ± 0.433013	6.385 ± 0.707107	14.022 ± 0.866025	13.042 ± 0.433013	9.422 ± 0.707107	10.170 ± 0.433013	14.457 ± 0.707107	14.520 ± 0.707107	6.982 ± 0.433013	7.485 ± 0.707107	15.640 ± 0.829156	19.477 ± 0.707107
Luhya	10.480 ± 2.28788	11.266 ± 2.17137	10.000 ± 2.06061	10.296 ± 1.95256	10.592 ± 2.10561	8.680 ± 1.92029	9.017 ± 2.06061	10.731 ± 2.19996	5.371 ± 0.949918	6.091 ± 1.06066	6.068 ± 1.79844	6.333 ± 1.66654	5.143 ± 0.91643	4.884 ± 1.11102	10.956 ± 2.06061	9.134 ± 2.02716	5.568 ± 1.1726	8.373 ± 1.81895
Luo	10.720 ± 1.45237	11.366 ± 1.26861	10.034 ± 1.17094	10.344 ± 1.28544	10.686 ± 1.42385	8.735 ± 1.21835	9.051 ± 1.17094	10.860 ± 1.21835	4.600 ± 0.780625	5.494 ± 0.747391	5.958 ± 1.17094	6.114 ± 1.05327	4.301 ± 0.807678	4.005 ± 0.704339	11.043 ± 1.1726	9.185 ± 1.21835	4.667 ± 0.992157	7.605 ± 1.33317
Malawi	5.010 ± 0.947018	7.248 ± 0.993491	7.502 ± 0.907485	7.476 ± 0.899226	6.990 ± 0.962421	6.863 ± 1.00205	7.176 ± 0.996534	6.603 ± 0.886754	12.219 ± 1.11639	11.468 ± 1.03945	7.929 ± 1.04928	8.773 ± 1.02678	12.564 ± 1.10235	12.573 ± 1.10235	7.246 ± 0.993491	7.002 ± 0.97725	13.701 ± 1.13911	17.512 ± 1.15045
Mandenka	2.967 ± 0.603479	3.590 ± 0.685994	4.954 ± 0.653047	4.672 ± 0.616946	3.978 ± 0.605625	5.581 ± 0.691646	5.520 ± 0.658324	3.528 ± 0.66356	12.977 ± 0.652385	11.669 ± 0.662908	8.353 ± 0.600605	8.823 ± 0.619744	13.540 ± 0.675831	13.714 ± 0.688512	3.872 ± 0.722836	5.290 ± 0.676471	14.748 ± 0.655691	18.470 ± 0.638987
Masai	41.030 ± 3.08556	40.583 ± 2.99862	39.057 ± 3.11389	39.380 ± 3.00963	40.016 ± 3.11389	38.248 ± 2.97232	38.336 ± 3.00963	40.411 ± 3.00963	30.838 ± 2.99069	32.141 ± 3.05088	35.533 ± 2.99862	34.991 ± 3.08556	30.301 ± 2.9685	30.167 ± 3.1413	40.241 ± 2.97232	38.561 ± 2.99862	29.088 ± 3.11389	25.327 ± 3.00963
Mbuti	73.075 ± 1.58766	75.143 ± 1.55678	74.650 ± 1.79128	74.806 ± 1.75633	74.637 ± 1.79128	73.385 ± 1.77039	73.814 ± 1.75633	74.428 ± 1.80907	71.736 ± 1.79991	72.707 ± 1.79991	71.825 ± 1.73682	72.447 ± 1.75575	71.308 ± 1.70318	70.944 ± 1.63889	74.999 ± 1.61604	73.784 ± 1.75633	71.240 ± 1.65644	71.930 ± 1.71587
Mende	5.716 ± 0.982265	7.525 ± 1.08793	8.510 ± 0.927025	8.325 ± 1.08972	7.640 ± 1.01358	8.529 ± 1.11102	8.669 ± 0.982265	7.144 ± 1.16592	15.256 ± 1.03078	14.229 ± 1.04396	10.611 ± 1.18421	11.333 ± 1.03078	15.703 ± 1.18421	15.780 ± 1.1022	7.706 ± 1.03078	8.439 ± 1.05327	16.897 ± 1.11102	20.736 ± 1.19896
Yoruba	6.060 ± 1.1746	6.850 ± 1.14128	8.256 ± 1.17892	7.971 ± 1.12412	7.273 ± 1.14959	8.851 ± 1.16504	8.813 ± 1.14058	6.817 ± 1.14933	16.218 ± 1.13701	14.946 ± 1.15467	11.542 ± 1.18027	12.070 ± 1.17395	16.762 ± 1.17122	16.917 ± 1.17521	7.150 ± 1.15881	8.580 ± 1.19555	17.975 ± 1.19693	21.732 ± 1.17384

## Sheet: Sup.Table 2. Dataset indvs.
Supplementary Table 2. Dataset populations information
Each row contains the population name, the country where the samples were collected, the number of individuals from the population included in the present work, the original source publication, the reference group in which the population was included in the local ancestry inference, ASPCA, and ASNe analyses (if any), and the role the population had in the MOSAIC analysis (if any). All reference p…
Population	Country of sampling	Number of individuals	Source	Local Ancestry Inference reference group	MOSAIC role
Afar	Ethiopia	5	Lazaridis et al. (2014)	-	-
Algeria	Algeria	7	Patterson et al. (2012)	-	-
Bantu Herero	Botswana/Namibia	2	Mallick et al. (2016)	sub-Saharan Africa	donor panel
Bantu Kenya	Kenya	6	Patterson et al. (2012)	sub-Saharan Africa	donor panel
Bantu South Africa	South Africa	4	Patterson et al. (2012)	sub-Saharan Africa	-
Bantu Tswana	Botswana/Namibia	2	Mallick et al. (2016)	sub-Saharan Africa	-
Basque	Spain	29	Patterson et al. (2012)	-	-
Bedouin	Israel	44	Patterson et al. (2012)	non-sub-Saharan	-
Belarus	Belarus	10	Lazaridis et al. (2014)	-	-
Biaka	Central African Republic	20	Patterson et al. (2012)	sub-Saharan Africa	donor panel
Bulgaria	Bulgaria	9	Lazaridis et al. (2014)	-	-
Canary Islands	Spain	2	Lazaridis et al. (2014)	-	-
Czech	Czech Republic	10	Lazaridis et al. (2014)	-	-
Datog	Tanzania	3	Lazaridis et al. (2014)	sub-Saharan Africa	donor panel
Dinka	Sudan	4	Meyer et al. (2012) Mallick et al. (2016) Prüfer et al. (2013)	sub-Saharan Africa	donor panel
Druze	Israel	39	Patterson et al. (2012)	non-sub-Saharan	-
Egypt	Egypt	18	Lazaridis et al. (2014)	-	-
England	England	8	Lazaridis et al. (2014)	-	-
Esan	Nigeria	8	Lazaridis et al. (2014)	sub-Saharan Africa	donor panel
Estonia	Estonia	10	Lazaridis et al. (2014)	-	-
France	France	63	Patterson et al. (2012) Lazaridis et al. (2014) Lazaridis et al. (2016)	-	donor panel
Gambia	Gambia	6	Lazaridis et al. (2014)	sub-Saharan Africa	donor panel
Hadza	Tanzania	4	Pickrell et al. (2012)	sub-Saharan Africa	donor panel
Hungary	Hungary	20	Lazaridis et al. (2014)	-
Igbo	Nigeria	2	Mallick et al. (2016)	sub-Saharan Africa	donor panel
Iran	Iran	46	Lazaridis et al. (2014) Lazaridis et al. (2016)	non-sub-Saharan	-
Italy	Italy	24	Patterson et al. (2012)	-	donor panel
Jordan	Jordan	9	Lazaridis et al. (2014) Mallick et al. (2016)	non-sub-Saharan	donor panel
Ju Hoan	Namibia	6	Patterson et al. (2012)	-	-
Khomani	Sourth Africa	11	Lazaridis et al. (2014)	-	-
Kikuyu	Kenya	4	Lazaridis et al. (2014)	sub-Saharan Africa	donor panel
Kongo	Cameroon	1	Mallick et al. (2016)	sub-Saharan Africa	donor panel
Lebanon	Lebanon	28	Lazaridis et al. (2014) Lazaridis et al. (2016)	non-sub-Saharan	donor panel
Lemande	Cameroon	2	Mallick et al. (2016)	sub-Saharan Africa	donor panel
Libya	Libya	5	Lazaridis et al. (2016)	-	-
Lithuania	Lithuania	10	Lazaridis et al. (2014)	-	-
Luhya	Kenya	8	Lazaridis et al. (2014)	sub-Saharan Africa	donor panel
Luo	Kenya	8	Lazaridis et al. (2014)	sub-Saharan Africa	donor panel
Malawi	Malawi	34	SkoglundCell2017(8)	sub-Saharan Africa	donor panel
Malta	Malta	8	Lazaridis et al. (2014)	-
Mandenka	Senegal	17	Patterson et al. (2012)	sub-Saharan Africa	donor panel
Masai	Kenya	11	Lazaridis et al. (2014)	sub-Saharan Africa	donor panel
Mbuti	Congo	11	Patterson et al. (2012)	sub-Saharan Africa	donor panel
Mende	Sierra Leone	8	Lazaridis et al. (2014)	sub-Saharan Africa	donor panel
Morocco	Morocco	5	Lazaridis et al. (2014)	-	-
Morocco_NEW	Morocco	55	Newly Genotyped	-	study population
Mozabite	Algeria	21	Patterson et al. (2012)	-	-
Palestina	Israel	38	Patterson et al. (2012)	-	donor panel
Poland	Poland	1	Mallick et al. (2016)	-	-
Romania	Romania	10	Lazaridis et al. (2016)	-	-
Russia	Russia	24	Lazaridis et al. (2014) Mallick et al. (2016)	-	-
Sahara	Morocco	8	Lazaridis et al. (2014)	-	-
Samaritan	Israel	1	Mallick et al. (2016)	non-sub-Saharan	-
Sardinia	Italy	28	Patterson et al. (2012)	-	-
Saudi	Saudi Arabia	8	Lazaridis et al. (2014)	non-sub-Saharan	-
Scottland	Great Britain	4	Lazaridis et al. (2014)	-
Shaigi	Sudan	3	Lazaridis et al. (2014)	-	-
Sicily	Italy	11	Lazaridis et al. (2014)	-	-
Somalia	Kenya	13	Lazaridis et al. (2014)	sub-Saharan Africa	-
Spain	Spain	60	Lazaridis et al. (2014)	-	donor panel
Syria	Syria	8	Lazaridis et al. (2014)	non-sub-Saharan	-
Tunisia	Tunisia	8	Lazaridis et al. (2014)	-	-
Tunisia_NEW	Tunisia	51	Newly Genotyped	-	study population
Turkey	Turkey	57	Lazaridis et al. (2014) Mallick et al. (2016)	-	-
Ukraine	Ukraine	9	Lazaridis et al. (2014)	-	-
Yemen	Yemen	6	Lazaridis et al. (2014)	non-sub-Saharan	-
Yoruba	Nigeria	71	Patterson et al. (2012) Meyer et al. (2012)	sub-Saharan Africa	donor panel
References
Lazaridis I, Nadel D, Rollefson G, et al (2016) Genomic insights into the origin of farming in the ancient Near East. Nat 2016 5367617 536:419–424. https://doi.org/10.1038/nature193
Lazaridis I, Patterson N, Mittnik A, et al (2014) Ancient human genomes suggest three ancestral populations for present-day Europeans. Nature 513:409–413. https://doi.org/10.1038/nature13673
Mallick S, Li H, Lipson M, et al (2016) The Simons Genome Diversity Project: 300 genomes from 142 diverse populations. Nature 538:201–206. https://doi.org/10.1038/nature18964
Meyer M, Kircher M, Gansauge MT, et al (2012) A HIGH COVERAGE GENOME SEQUENCE FROM AN ARCHAIC DENISOVAN INDIVIDUAL. Science 338:222. https://doi.org/10.1126/SCIENCE.1224344
Patterson N, Moorjani P, Luo Y, et al (2012) Ancient Admixture in Human History. https://doi.org/10.1534/genetics.112.145037
Pickrell JK, Patterson N, Barbieri C, et al (2012) The genetic prehistory of southern Africa. Nat Commun 2012 31 3:1–6. https://doi.org/10.1038/ncomms2140
Prüfer K, Racimo F, Patterson N, et al (2014) The complete genome sequence of a Neandertal from the Altai Mountains. Nature 505:43. https://doi.org/10.1038/NATURE12886
Skoglund P, Thompson JC, Prendergast ME, et al (2017) Reconstructing Prehistoric African Population Structure. Cell 171:59-71.e21. https://doi.org/10.1016/j.cell.2017.08.049
Datasets | David Reich Lab. https://reich.hms.harvard.edu/datasets. Accessed 6 Jul 2021

## Sheet: Sup.Table 3. Kolmogorov-Smirnov
Supplementary Table 3. Kolmogorov-Smirnov tests on the distributions of sub-Saharan-like segments length pairwise comparisons.
The top triangle shows comparisons between the distributions of segments ≤10 cM long, and the bottom triangle shows those performed using all segments. Simulated populations are written as SimX, where X is the generations before admixture, or SimX+Y, where X and Y are the generations before admixture of the first and second admixture waves, respectively. Each cell contains two values, the D-stati…
	Tunisia	Morocco	Sim25	Sim50	Sim100	Sim50+25	Sim100+25	≤10 cM segments
Tunsia	-	0.023 | 0.099	0.063 | 0	0.073 | 0	0.065 | 0	0.247 | 0	0.233 | 0
Morocco	0.042 | 0	-	0.067 | 0	0.074 | 0	0.071 | 0	0.236 | 0	0.221 | 0
Sim25	0.054 | 0	0.064 | 0	-	0.033 | 0.127	0.019 | 0.755	0.225 | 0	0.212 | 0
Sim50	0.060 | 0	0.064 | 0	0.036 | 0	-	0.023 | 0.475	0.227 | 0	0.215 | 0
Sim100	0.057 | 0	0.069 | 0	0.018 | 0	0.038 | 0.029	-	0.219 | 0	0.204 | 0
Sim50+25	0.390 | 0	0.355 | 0	0.388 | 0	0.362 | 0	0.393 | 0	-	0.03 | 0.084
Sim100+25	0.389 | 0	0.352 | 0	0.392 | 0	0.364 | 0	0.393 | 0	0.025 | 0.021	-
	All segments
